# Supplementary material for: A low dose lipid infusion is sufficient to induce insulin resistance and a pro-inflammatory response in human subjects
Source: PLoS One. 2018 Apr 12;13(4):e0195810. doi: 10.1371/journal.pone.0195810 (PMC5897027; doi:10.1371/journal.pone.0195810)
Supplement: S1 Dataset — (XLSX) [file pone.0195810.s001.xlsx]

## Sheet: raw data
Patient ID	HOMA-IR after saline	HOMA-IR after lipid	FPG after Saline	FPG after Lipid	FPI after Saline	FPI after Lipid	M value after Saline	M value after Lipid	TLR2 After saline(fold change)	TLR2 After lipid (fold change)	TLR4 After saline (fold change)	TLR4After lipid (fold change)	CD14 After saline (fold change)	CD14 After lipid (fold change)	pERK No LPS After saline (fold change)	pERK No LPS After lipid (fold change)	pp38 No LPS After saline (fold change)	pp38 No LPS After lipid (fold change)	pJNK No LPS After saline (fold change)	pJNK No LPS After lipid (fold change)	LPS-stimulated pERK After saline (fold change)	LPS-stimulated pERK After lipid (fold change)	LPS-stimulated pp38 After saline (fold change)	LPS-stimulated pp38 After lipid (fold change)	LPS-stimulated pJNK After saline (fold change)	LPS-stimulated pJNK After lipid (fold change)	IL-1b No LPS After saline (fold change)	IL-1b No LPS After lipid (fold change)	IL-1ra No LPS After saline (fold change)	IL-1ra No LPS After lipid (fold change)	IL-6 No LPS After saline (fold change)	IL-6 No LPS After lipid (fold change)	MCP-1 No LPS After saline (fold change)	MCP-1 No LPS After lipid (fold change)	TNFa No LPS After saline (fold change)	TNFa No LPS After lipid (fold change)	LPS-stimulated IL-1b After saline (fold change)	LPS-stimulatedIL-1b After lipid (fold change)	LPS-stimulated IL-1ra After saline (fold change)	LPS-stimulated IL-1ra After lipid (fold change)	LPS-stimulated IL-6 After saline (fold change)	LPS-stimulated IL-6 After lipid (fold change)	LPS-stimulated MCP-1 After saline (fold change)	LPS-stimulated MCP-1 After lipid (fold change)	LPS-stimulated TNFa After saline (fold change)	LPS-stimulated TNFa After lipid (fold change)	CD180 mRNA before saline	CD180 mRNA after saline	CD180 mRNA before lipid
1	0.33	1.06	94	104	1.43	4.12	14.1	11.65	0.811586	0.924401	0.764758	1.1357	1.08309	1.13259													0.011243	4.56179	11.8422	2.76577	2.23011	17.8313	471.235	14.4471	0.040004	2.3166	1.19283	3.01169	10.7374	0.699987	1417.96	0.631979	2383.38	1.52511	6.26993	0.482614	1.31403	1.24754
2	0.8	1.18	89	101	3.65	4.74	11.5	10.4	1.05434	1.08003	1.21913	1.05606	1.24174	1.08686													35.0461	36.1977	4.22779	13.7036	45.9773	109.877	8.76877	31.7273	15.9599	17.7864	11.9375	19.3388	7.48216	5.03055	10.3933	17.9783	17.9977	3.84979	7.04744	9.87196	0.555544	1.30367	1.42238
3	1.37	1.37	108	108	5.15	5.15	8.8	6.55	1.04589	0.951904	0.635294	1.21961	0.788053	1.48294		1.01268		1.66452		0.694476		1.25502		1.68419		1.23632	3.43669	1.06435	1.54386	3.66812		0.357687	2.00909	2.39127	3.43606	1.24648	1.60953		0.691155		2.62428		0.274383		0.851346		1.34323	0.966663	0.334586
4	0.64	1.16	90	106	2.9	4.43	11.25	10.24	0.869609	0.966965	0.868549	1.04064	0.791455	0.793939	1.44132	0.84241	0.748842	1.43361	0.64123		1.31701	1.0426	0.936247	1.57669	0.870579		1.09153	10.8908	0.134876	2.13604	0.350802	14.7363	0.014418	6.4968	0.302385	5.97941	1.50021	1.31874	0.858074	1.49814	0.150892	1.98131	0.090531	0.741084	0.569704	2.35785	0.417742	0.853002	0.603972
5	1.07	0.5	102	97	4.27	2.1	7.2	6.6	1.03283	0.714877	0.47275	0.976323	1.09553	0.906835	3.61479	1.79046	0.904255	2.44037	0.527936	2.0786	0.97401	1.33617	0.842338	1.9528	0.554617	1.78221	0.615852	1.38029	1.12635	1.51172	1.34364	1.2168	0.644316	10.2322	0.358222	2.40869	0.853192	4.05954	1.94892	1.80218	4.42624	10.9321	4.23937	6.49337	1.36429	1.45833	0.95667	0.72134	0.72992
6	0.64	0.67	86	92	3.01	2.94	10.95	9	0.87632	0.829907	0.813119	1.08526	0.702553	0.918345	0.986096	0.40939	0.422886	0.874172	0.274194	1.80992	1.17232	0.896001	0.867116	0.916888	0.610512	1.28499	1.83967	1.19074	1.53822	0.770491	7.21177	0.529079	5.12239	1.08985	2.30665	0.438882	0.858147	0.323405	1.27334	1.02621	2.964	0.296471	1.76807	0.358921	1.65898	1.28096	0.93882	1.2026	1.04005
7	0.84	1.87	98	110	3.47	6.87	10.25	7	1.17159	0.849053	0.947518	1.05178	1.15757	1.57252	1.62201	0.76969	0.62173	2.15738	0.50487	3.5125	0.988509	0.972799	0.76495	1.10618	0.605145	1.61295	0.690577	2.36494	0.933054	0.769889	0.318955	2.65271	0.62924	2.95725	0.539358	2.29036	0.849807	1.03993	0.988545	0.483641	0.45671	1.40933	0.99094	0.539116	0.775653	1.33458	1.90401	1.84074	0.359044
8	1.09	1.58	95	99	4.66	6.46	12	10.15		1.25555		1.01909		1.33975	1.08098		1.5249		0.535417		0.071862		1.15615		0.998077		1.53672	0.378753	0.671009	0.694159	1.06403	0.286797	1.07122	0.641524	0.749016	0.453983	0.861501	0.32626	0.668319	0.609638	0.500885	0.490609	0.516028	0.474895	0.537861	0.515343	1.7032	2.28644	1.84534
9	0.94	1.31	90	91	4.25	5.81	9.28	8.45		0.954357		0.93454		1.25324		1.44003		0.555138		1.35562		4.43903		1.64484		2.09766		0.960074		0.555352		0.465775		1.06587		0.740083		0.738229		0.586942		0.33518		0.891492		0.467316	0.606204	0.901103	2.27873
10	1.5	1.57	92	98	6.6	6.49	8	7.45	0.903477	0.95518	0.788889	0.973333	1.53911	1.21168	0.294479	1.0012	0.612813	0.983122	0.423828	0.949597	0.576804	1.00233	0.614874	1.00199	0.416422	0.977607	1.10825	0.676199	1.09144	1.10605	1.32474	0.714585	0.673282	1.04779	1.62482	1.06026	1.47805	1.90229	0.933064	1.4764	1.25694	1.78833	1.1995	2.20481	1.39992	2.46725	1.69086	0.227082	1.09959
11	2.69	5.21	103	115	10.57	18.35	5.6	2.5	0.953142	0.982169	0.921875	0.907015	1.06951	0.927727	1.49315	1.45196	0.935714	10.817	1.21441	2.18313	1.19321	1.168	1.06702	1.74137	1.15581	1.52645	2.0138	0.316987	1.23761	0.26242	1.16553	0.043632	0.913083	0.123059	0.882463	0.151951	1.09732	0.811102	1.18133	0.442783	0.763826	0.226222	0.789892	0.385082	0.734696	0.454644	0.407176	0.698192	0.715018
12	0.59	2.17	92	100	2.61	8.79	10	10.05	1.06283	0.923073	1.17085	1.1934	1.15814	1.12191	0.868372	0.968956	0.973301	1.27105	0.652422	1.29291	1.04466	1.0825	1.12039	1.35945	0.745098	1.4007	1.25527	45.811	1.00488	1.17036	1.02363	13.7681	1.41105	3.01943	0.994577	5.99973	0.410885	9.04492	0.529749	0.621959	0.486041	1.07959	0.472771	0.634559	0.510894	0.85128	0.162515	0.296826	0.571373
Note:
	Outlier defined as more than 3 stdev from the mean, excluded from analysis
	Sample missing
	Low cellular yield
	Technical problem with FACS instrument (machine failure, problem with sampler, problem with compensation)
	Measurement not done because control sample not available
	Phospho flow were not done because method was being developed
[truncated: 119 more columns]
